# Supplementary material for: Decision-making about HPV vaccination in parents of boys and girls: A population-based survey in England and Wales
Source: Vaccine. 2020 Jan 29;38(5):1040–7. doi: 10.1016/j.vaccine.2019.11.046 (PMC6996150; doi:10.1016/j.vaccine.2019.11.046)
Supplement: Supplementary data 1 [file mmc1.xml]

<?xml version="1.0" encoding="utf-8" standalone="no"?>
<data>
  <datasets>
    <author>jo.waller@kcl.ac.uk</author>
    <type>1</type>
    <dataset>
      <name>Willingness to consent to the HPV vaccine in parents of girls and boys</name>
      <caption />
      <description>Protocol and survey script are provided.  Final dataset will be added once manuscript is accepted.</description>
      <filetype>
        <name />
      </filetype>
      <filesize />
      <source>1</source>
      <sourcename>Reference Data</sourcename>
      <access>
        <type>1</type>
        <name>Data available in data repository</name>
        <reponame>Open Science Framework</reponame>
        <PersistentId>10.17605/OSF.IO/3EYCM</PersistentId>
        <deeplinkurl>https://osf.io/3eycm/</deeplinkurl>
      </access>
    </dataset>
  </datasets>
</data>
